# Supplementary material for: Inequality in Peruvian neonatal mortality generated by poverty and education, 2011-2019
Source: Rev Peru Med Exp Salud Publica. 2022 Jun 30;39(2):178–84. doi: 10.17843/rpmesp.2022.392.10629 (PMC11397582; doi:10.17843/rpmesp.2022.392.10629)
Supplement: Supplementary material. — Available in the electronic version of the RPMESP. [file rpmesp-39-02-10629-s001.xlsx]

## Sheet: paneles
	ExEq1					ExEq2					ExEq3
	Depto (n=24)	pnv11	pobre07	tmn11		Depto (n=24)	pnv11	edu11	tmn11		Depto (n=24)	pnv11	aseg11	tmn11
	Huancavelica	14257	71.4	15		Cajamarca	33508	5.52973	10		Tacna	5841	37.5	7
	Pasco	6520	67.7	16		Huancavelica	14257	5.85938	15		Madre de Dios	2634	40.7	17
	Loreto	24546	64.7	16		Amazonas	9699	6.06667	14		Junin	29769	51.8	8
	Ucayali	9535	62.8	15		Huanuco	19907	6.34884	12		Ica	13861	52.7	8
	San MartÍn	17177	59.1	16		Ayacucho	16650	7.38983	11		Lima	172809	54.2	7
	Huanuco	19907	57.7	12		Apurimac	10903	7.4	14		Puno	31168	54.7	15
	Amazonas	9699	57.6	14		San MartÍn	17177	7.54688	16		Pasco	6520	55.8	16
	Ayacucho	16650	56.5	11		Loreto	24546	7.72414	16		Arequipa	21030	56.7	9
	Cajamarca	33508	53.7	10		Cusco	26755	8.34146	17		La Libertad	35069	56.8	5
	Madre de Dios	2634	53.4	17		Puno	31168	8.9759	15		Ucayali	9535	58.1	15
	Piura	38636	52.9	11		Ucayali	9535	9.63077	15		Moquegua	2738	58.8	11
	Puno	31168	52.9	15		Ancash	23523	9.64615	12		Lambayeque	22611	59.1	10
	Apurimac	10903	49.7	14		La Libertad	35069	10.0039	5		Cusco	26755	66.7	17
	Cusco	26755	49.6	17		Madre de Dios	2634	10.0292	17		Tumbes	4101	66.7	18
	Junin	29769	48.9	8		Junin	29769	10.1005	8		Ancash	23523	66.8	12
	Tumbes	4101	47.9	18		Pasco	6520	10.1171	16		Piura	38636	68.4	11
	Ancash	23523	44.8	12		Piura	38636	10.1483	11		San MartÍn	17177	69.5	16
	Ica	13861	42.7	8		Tumbes	4101	10.1654	18		Amazonas	9699	74.3	14
	La Libertad	35069	34	5		Lambayeque	22611	10.204	10		Ayacucho	16650	74.7	11
	Moquegua	2738	33.9	11		Tacna	5841	10.4247	7		Loreto	24546	75.1	16
	Lambayeque	22611	30.5	10		Ica	13861	10.5941	8		Huanuco	19907	77.9	12
	Arequipa	21030	30.1	9		Lima	172809	10.6638	7		Cajamarca	33508	79.4	10
	Tacna	5841	27.9	7		Arequipa	21030	10.7353	9		Apurimac	10903	84	14
	Lima	172809	25.65	7		Moquegua	2738	10.7705	11		Huancavelica	14257	87.1	15
	Depto (n=24)	pnv19	pobre17	tmn19		Depto (n=24)	pnv19	edu19	tmn19		Depto (n=24)	pnv19	aseg19	tmn19
	Loreto	21849	54.8	9.95		Cajamarca	30216	7.14162	11.09		Tacna	5463	62.9465	11.09
	Ucayali	8649	51.1	11.59		Amazonas	8793	7.56716	11.59		Arequipa	20819	63.8983	8.31
	Amazonas	8793	45.8	11.59		Huanuco	18499	7.74267	9.95		Puno	28960	68.3213	11.59
	Pasco	6341	42	9.95		San MartÍn	15705	7.93932	9.95		Ica	13182	68.9665	8.31
	San MartÍn	15705	42	9.95		Loreto	21849	8.06966	9.95		La Libertad	33232	71.1899	8.31
	Piura	36492	38.9	11.09		Huancavelica	13656	8.36243	11.59		Lima	172347	72	8.02694
	Huancavelica	13656	36.5	11.59		Apurimac	10049	8.89779	11.59		Junin	29359	72.2211	9.95
	Huanuco	18499	35.4	9.95		Ayacucho	15410	9.34998	11.59		Ucayali	8649	72.3299	11.59
	Madre de Dios	2582	34.8	11.09		La Libertad	33232	9.77476	8.31		Madre de Dios	2582	73.6369	11.09
	Tumbes	3892	32.3	11.09		Ucayali	8649	9.94108	11.59		Piura	36492	73.8008	11.09
	Cajamarca	30216	31.9	11.09		Cusco	24497	9.96492	11.59		Cusco	24497	74.5061	11.59
	Junin	29359	31.7	9.95		Madre de Dios	2582	10.0266	11.09		Lambayeque	21216	77.4113	8.31
	Ayacucho	15410	31.4	11.59		Ancash	22159	10.0533	11.09		Ancash	22159	77.6469	11.09
	Puno	28960	29.9	11.59		Puno	28960	10.0684	11.59		Moquegua	2692	77.9202	8.31
	Ancash	22159	29.2	11.09		Pasco	6341	10.1383	9.95		Pasco	6341	80.7028	9.95
	Cusco	24497	26.9	11.59		Piura	36492	10.1607	11.09		Tumbes	3892	83.1782	11.09
	Apurimac	10049	25.9	11.59		Junin	29359	10.2508	9.95		Loreto	21849	85.6707	9.95
	Ica	13182	23.4	8.31		Tumbes	3892	10.3836	11.09		Ayacucho	15410	85.8706	11.59
	Moquegua	2692	22	8.31		Lambayeque	21216	10.4297	8.31		Huanuco	18499	86.3476	9.95
	Lambayeque	21216	20.5	8.31		Ica	13182	10.6716	8.31		San MartÍn	15705	86.4104	9.95
	La Libertad	33232	19.1	8.31		Tacna	5463	10.7053	11.09		Cajamarca	30216	87.1736	11.09
	Arequipa	20819	16.7	8.31		Lima	172347	10.8324	8.02694		Amazonas	8793	88.122	11.59
	Tacna	5463	16	11.09		Moquegua	2692	10.9374	8.31		Apurimac	10049	89.1681	11.59
	Lima	172347	15.4	8.02694		Arequipa	20819	10.9884	8.31		Huancavelica	13656	91.2159	11.59

## Sheet: POBREZA
	Desigualdades Ecosociales en Salud Neonatal
	Perú: mortalidad neonatal en la gradiente interdepartamental definida por prevalencia de pobreza; 2011 y 2019
		gradiente de salud por grupos sociales								pendientes de regresión de la desigualdad en salud						curvas de concentración de la desigualdad en salud
										estratificador de equidad			métricas de desigualdad			año	valor	IC 95%
																		bajo	alto
										prevalencia de pobreza (%)			brecha absoluta de Kuznets			2011	8.1327	7.31841	8.94698	§
																2019	2.23911	1.42397	3.05426	§
													brecha relativa de Kuznets			2011	2.07903	1.92916	2.24055	§
																2019	1.27382	1.16621	1.39137	§
													índice angular de desigualdad			2011	-9.51408	-9.18172	-8.61695	§
																2019	-4.03257	-5.49987	-2.56527	§
													índice de concentración de la desigualdad en salud			2011	-15.5964	-30.0147	-1.17815	§
																2019	-7.03927	-21.0742	6.99566
										tasa nacional promedio de mortalidad neonatal (por 1,000 nacidos vivos)						2011	10.3548	10.0988	10.6157
																2019	9.62218	9.3695	9.8799
										§ apartado no-trivialmente del referente de equidad
	© PAHO Equity Explorer, v 4.1; 2020.
	2011		factor tasa	1000
	ubigeo	población base	estratificador de equidad	tasa de salud	wqpob	wpob	cwpob	posición social	fsalud	wsalud	cwsalud	ICDS Fuller	Wi	XiWi	YiWi	lnY	Wi	XiWi	YiWi	curvareg. modelada	función Lorenz	error cuadrático	q	a	f.a2			2011										2019										2011
	Depto (n=24)	pnv11	pobre07	tmn11			0	0			0										0	0						Weighted Regression (health rates vs ridit position)										Weighted Regression (health rates vs ridit position)										Weighted Regression (health rates vs logridit position)
	Huancavelica	14257	71.4	15	0.197918	0.0240321	0.0240321	0.0120161	213.855	0.034813	0.034813	0	119.403	1.43475	1791.04	2.70805	119.403	1.43475	323.348	15.5516	0.0378392	9.15772e-06	0.00336201	0.80878	0.01572			SUMMARY OUTPUT										SUMMARY OUTPUT										SUMMARY OUTPUT
	Pasco	6520	67.7	16	0.0905116	0.0109904	0.0350225	0.0295273	104.32	0.016982	0.051795	2.55072e-05	80.7465	2.38423	1291.94	2.77259	80.7465	2.38423	223.877	15.2917	0.0547944	8.99615e-06	0.00500202	0.778703	0.00666432
	Loreto	24546	64.7	16	0.340751	0.0413757	0.0763982	0.0557104	392.736	0.0639326	0.115728	9.60274e-05	156.672	8.72823	2506.75	2.77259	156.672	8.72823	434.386	14.9112	0.116741	1.02712e-06	0.0111762	0.851804	0.0300209			Regression Statistics										Regression Statistics										Regression Statistics
	Ucayali	9535	62.8	15	0.132366	0.0160726	0.0924708	0.0844345	143.025	0.0232827	0.13901	-8.12816e-05	97.6473	8.2448	1464.71	2.70805	97.6473	8.2448	264.434	14.5047	0.140031	1.04165e-06	0.0134247	0.997352	0.0159875			Multiple R	0.976407									Multiple R	0.995291									Multiple R	0.99512
	San MartÍn	17177	59.1	16	0.238454	0.0289542	0.121425	0.106948	274.832	0.0447393	0.18375	0.000112141	131.061	14.0167	2096.98	2.77259	131.061	14.0167	363.378	14.1938	0.180945	7.8671e-06	0.0177453	0.995154	0.0286742			R Square	0.953371									R Square	0.990604									R Square	0.990265
	Huanuco	19907	57.7	12	0.241596	0.033556	0.154981	0.138203	238.884	0.0388874	0.222637	-0.001444	141.092	19.4994	1693.11	2.48491	141.092	19.4994	350.601	13.7732	0.226754	1.69456e-05	0.0215008	1.30294	0.0569663			Adjusted R Square	0.905797									Adjusted R Square	0.944723									Adjusted R Square	0.944367
	Amazonas	9699	57.6	14	0.117709	0.016349	0.17133	0.163155	135.786	0.0221043	0.244741	-0.000214148	98.4835	16.0681	1378.77	2.63906	98.4835	16.0681	259.904	13.4464	0.248473	1.39219e-05	0.0236355	1.25489	0.0257454			Standard Error	389.531									Standard Error	151.379									Standard Error	37.3023
	Ayacucho	16650	56.5	11	0.202068	0.0280659	0.199396	0.185363	183.15	0.0298146	0.274556	-0.00176075	129.035	23.9183	1419.38	2.3979	129.035	23.9183	309.412	13.1621	0.284877	0.000106532	0.0265148	1.44705	0.0587686			Observations	24									Observations	24									Observations	24
	Cajamarca	33508	53.7	10	0.40666	0.0564824	0.255878	0.227637	335.08	0.0545469	0.329103	-0.00463114	183.052	41.6694	1830.52	2.30259	183.052	41.6694	421.493	12.6374	0.354942	0.000667654	0.0317826	1.56626	0.138561
	Madre de Dios	2634	53.4	17	0.0319668	0.00443997	0.260318	0.258098	44.778	0.00728931	0.336392	0.000403969	51.3225	13.2462	872.483	2.83321	51.3225	13.2462	145.408	12.2723	0.360276	0.000570452	0.0324865	1.3975	0.00867131			ANOVA										ANOVA										ANOVA
	Piura	38636	52.9	11	0.359532	0.0651263	0.325445	0.292881	424.996	0.0691842	0.405576	-0.00389809	196.56	57.5689	2162.16	2.3979	196.56	57.5689	471.331	11.8683	0.435799	0.000913398	0.0391679	1.65398	0.178163				df	SS	MS	F	Significance F						df	SS	MS	F	Significance F						df
	Puno	31168	52.9	15	0.290037	0.052538	0.377983	0.351714	467.52	0.0761066	0.481683	0.0034603	176.545	62.0931	2648.17	2.70805	176.545	62.0931	478.092	11.215	0.493222	0.000133139	0.0465178	1.71063	0.153739			Regression	2	6.82512e+07	3.41256e+07	224.903	6.58344e-15					Regression	2	5.31537e+07	2.65769e+07	1159.77	3.20242e-22					Regression	2
	Apurimac	10903	49.7	14	0.101459	0.0183785	0.396361	0.387172	152.642	0.0248483	0.506531	0.000539589	104.417	40.4275	1461.84	2.63906	104.417	40.4275	275.564	10.8387	0.512618	3.70443e-05	0.0489174	1.81034	0.0602324			Residual	22	3.33816e+06	151735							Residual	22	504143	22915.6							Residual	22
	Cusco	26755	49.6	17	0.248972	0.0450993	0.44146	0.418911	454.835	0.0740416	0.580573	0.00650302	163.57	68.521	2780.68	2.83321	163.57	68.521	463.427	10.5127	0.558777	0.000475057	0.0560679	1.88481	0.160216			Total	24	71589394								Total	24	5.36579e+07								Total	24
	Junin	29769	48.9	8	0.279986	0.0501798	0.49164	0.46655	238.152	0.0387682	0.619341	-0.0120184	172.537	80.4971	1380.3	2.07944	172.537	80.4971	358.781	10.0416	0.60786	0.000131822	0.0598119	1.95293	0.191382
	Tumbes	4101	47.9	18	0.0385711	0.0069128	0.498553	0.495096	73.818	0.0120167	0.631358	0.00162649	64.0391	31.7055	1152.7	2.89037	64.0391	31.7055	185.097	9.76948	0.614442	0.000286139	0.0609723	2.13328	0.0314595				Coefficients	Standard Error	t Stat	P-value	Lower 95%	Upper 95%	Lower 95.0%	Upper 95.0%			Coefficients	Standard Error	t Stat	P-value	Lower 95%	Upper 95%	Lower 95.0%	Upper 95.0%			Coefficients
	Ancash	23523	44.8	12	0.221241	0.0396513	0.538204	0.518379	282.276	0.0459511	0.677309	-0.00212509	153.372	79.5048	1840.47	2.48491	153.372	79.5048	381.115	9.55302	0.651395	0.000671507	0.06541	2.09696	0.174356			Intercept	0	#N/A	#N/A	#N/A	#N/A	#N/A	#N/A	#N/A		Intercept	0	#N/A	#N/A	#N/A	#N/A	#N/A	#N/A	#N/A		Intercept	0
	Ica	13861	42.7	8	0.130367	0.0233646	0.561569	0.549886	110.888	0.0180512	0.69536	-0.00610983	117.733	64.7396	941.862	2.07944	117.733	64.7396	244.818	9.2677	0.67255	0.000520309	0.0671533	2.06502	0.0996336			X Variable 1	15.2643	1.02159	14.9417	5.3124e-13	13.1457	17.383	13.1457	17.383		X Variable 1	11.6385	0.406974	28.5976	6.78687e-19	10.7944	12.4825	10.7944	12.4825		X Variable 1	2.75573
	La Libertad	35069	34	5	0.329835	0.0591137	0.620682	0.591126	175.345	0.028544	0.723904	-0.0250758	187.267	110.698	936.336	1.60944	187.267	110.698	301.395	8.90709	0.724124	4.84859e-08	0.0699099	2.02625	0.242702			X Variable 2	-9.81897	1.77525	-5.53104	1.47137e-05	-13.5006	-6.13733	-13.5006	-6.13733		X Variable 2	-4.03257	0.707517	-5.69961	9.86506e-06	-5.49987	-2.56527	-5.49987	-2.56527		X Variable 2	-0.962367
	Moquegua	2738	33.9	11	0.0121673	0.00461528	0.625298	0.62299	30.118	0.00490284	0.728807	-0.00029791	52.3259	32.5985	575.585	2.3979	52.3259	32.5985	125.472	8.6381	0.728038	5.91461e-07	0.0703833	2.2867	0.0241332
	Lambayeque	22611	30.5	10	0.10048	0.038114	0.663412	0.644355	226.11	0.036808	0.765615	-0.0047618	150.37	96.8913	1503.7	2.30259	150.37	96.8913	346.239	8.46231	0.759758	3.43046e-05	0.073938	2.28511	0.199022
	Arequipa	21030	30.1	9	0.0934546	0.035449	0.698861	0.681136	189.27	0.0308108	0.796426	-0.00669999	145.017	98.7765	1305.16	2.19722	145.017	98.7765	318.635	8.16801	0.788332	6.55134e-05	0.0769135	2.29958	0.187456
	Tacna	5841	27.9	7	0.0259567	0.00984581	0.708706	0.703784	40.887	0.00665591	0.803082	-0.00318991	76.4264	53.7877	534.985	1.94591	76.4264	53.7877	148.719	7.99191	0.796115	4.8538e-05	0.0775563	2.22648	0.048808			numeric integration										numeric integration										re-linearization (antilogarithmic transformation and numeric integration)
	Lima	172809	25.65	7	0.767941	0.291294	1	0.854353	1209.66	0.196918	1	-0.0943751	415.703	355.157	2909.92	1.94591	415.703	355.157	808.921	6.91385	1	1.10934e-31	0.0965734	2.4104	1.69242
		593247	42.6672	10.3548	5	1		1	6142.97	1															3.82951				x	y	delta x-y								x	y	delta x-y							social position	health rate
																					target	0.00472101	var	var	0.12988				0	0	0								0	0	0							X	Y
	bisagras de Tukey	0.8	58.26				IDP no-ponderado	-9.82637			ICDS no-suavizado	-0.153916									C1	-2.55279	se	se	0.360388				0.01	0.0158744	-0.00587438								0.01	0.0123174	-0.00231736							0.01	15.5818
		0.6	53.3																										0.02	0.0315643	-0.0115643								0.02	0.0245776	-0.0045776							0.1	14.289
		0.4	49.04																										0.03	0.0470727	-0.0170727								0.03	0.0367811	-0.00678111							0.2	12.978
		0.2	33.96																										0.04	0.0624028	-0.0224028								0.04	0.0489283	-0.00892827							0.3	11.7872
																													0.05	0.0775574	-0.0275574								0.05	0.0610194	-0.0110194							0.4	10.7058
	cuantil poblacional	pnv11	pobre07	tmn11		equiplot																							0.06	0.0925394	-0.0325394								0.06	0.073055	-0.013055							0.5	9.72349
	más alto (64.7)	72035	64.7107	15.6697		1.5																							0.07	0.107352	-0.0373517								0.07	0.0850353	-0.0150353							0.6	8.83135
	segundo (55.7)	82398	55.6816	11.3799		1.5																							0.08	0.121997	-0.041997								0.08	0.0969608	-0.0169608							0.7	8.02106
	mediano (51.8)	107462	51.7537	13.9584		1.5																							0.09	0.136478	-0.0464781								0.09	0.108832	-0.0188317							0.8	7.28512
	cuarto (42.2)	106323	42.2315	8.28117		1.5																							0.1	0.150798	-0.0507975								0.1	0.120649	-0.0206485							0.9	6.6167
	más bajo (26.7)	225029	26.712	7.53702		1.5																							0.11	0.164958	-0.0549579								0.11	0.132412	-0.0224115							0.99	6.06773
																													0.12	0.178962	-0.0589619								0.12	0.144121	-0.0241211							linearized SII
		factor tasa	1000																										0.13	0.192812	-0.0628119								0.13	0.155778	-0.0257776
		factor var1	1128.77																										0.14	0.20651	-0.0665103								0.14	0.167381	-0.0273813
		factor var2	1696.05																										0.15	0.22006	-0.0700596								0.15	0.178933	-0.0289326
																													0.16	0.233462	-0.0734621								0.16	0.190432	-0.0304319
																													0.17	0.24672	-0.0767201								0.17	0.201879	-0.0318795
	2019		factor tasa	1000																									0.18	0.259836	-0.0798358								0.18	0.213276	-0.0332756
																													0.19	0.272811	-0.0828114								0.19	0.224621	-0.0346207
	ubigeo	población base	estratificador de equidad	tasa de salud	wqpob	wpob	cwpob	posición social	fsalud	wsalud	cwsalud	ICDS Fuller	Wi	XiWi	YiWi	lnY	Wi	XiWi	YiWi	curvareg. modelada	función Lorenz	error cuadrático	q	a	f.a2				0.2	0.285649	-0.0856491								0.2	0.235915	-0.0359151
																													0.21	0.298351	-0.088351								0.21	0.247159	-0.0371591
	Depto (n=24)	pnv19	pobre17	tmn19			0	0			0										0	0							0.22	0.310919	-0.0909192								0.22	0.258353	-0.0383531
	Loreto	21849	54.8	9.95	0.356212	0.0385984	0.0385984	0.0192992	217.398	0.0399135	0.0399135	0	147.814	2.8527	1470.75	2.29757	147.814	2.8527	339.614	11.5606	0.0472292	5.35193e-05	0.00414807	1.07449	0.0445628				0.23	0.323356	-0.0933557								0.23	0.269497	-0.0394973
	Ucayali	8649	51.1	11.59	0.141008	0.0152793	0.0538778	0.0462381	100.242	0.0184041	0.0583176	0.000100518	93	4.30014	1077.87	2.45014	93	4.30014	227.863	11.452	0.0656931	5.43993e-05	0.00606074	0.981459	0.014718				0.24	0.335663	-0.0956626								0.24	0.280592	-0.040592
	Amazonas	8793	45.8	11.59	0.143356	0.0155337	0.0694115	0.0616446	101.911	0.0187105	0.0770281	0.000102192	93.771	5.78048	1086.81	2.45014	93.771	5.78048	229.752	11.3899	0.0843318	5.33449e-05	0.00800526	1.01472	0.0159943				0.25	0.347842	-0.0978416								0.25	0.291638	-0.0416377
	Pasco	6341	42	9.95	0.10338	0.011202	0.0806135	0.0750125	63.0929	0.0115837	0.0886117	-5.88303e-05	79.6304	5.97327	792.322	2.29757	79.6304	5.97327	182.957	11.336	0.0976907	8.24272e-05	0.00920911	1.17664	0.0155091				0.26	0.359895	-0.0998948								0.26	0.302635	-0.0426345
	San MartÍn	15705	42	9.95	0.256044	0.0277445	0.108358	0.0944857	156.265	0.0286897	0.117301	-0.000145707	125.32	11.8409	1246.93	2.29757	125.32	11.8409	287.931	11.2574	0.130484	0.000173773	0.0121907	1.21273	0.0408043				0.27	0.371824	-0.101824								0.27	0.313583	-0.0435829
	Piura	36492	38.9	11.09	0.485776	0.0644668	0.172825	0.140591	404.696	0.0743009	0.191602	0.000489051	191.029	26.857	2118.51	2.40604	191.029	26.857	459.624	11.0715	0.205104	0.00018229	0.0199126	1.22056	0.0960401				0.28	0.383631	-0.103631								0.28	0.324483	-0.0444831
	Huancavelica	13656	36.5	11.59	0.181787	0.0241247	0.196949	0.184887	158.273	0.0290584	0.220661	0.000399665	116.859	21.6057	1354.39	2.45014	116.859	21.6057	286.321	10.8929	0.232475	0.000139579	0.0229325	1.28283	0.0397009				0.29	0.395318	-0.105318								0.29	0.335335	-0.0453354
	Huanuco	18499	35.4	9.95	0.246256	0.0326803	0.22963	0.21329	184.065	0.0337937	0.254454	-0.00055561	136.011	29.0097	1353.31	2.29757	136.011	29.0097	312.495	10.7784	0.269086	0.000214069	0.0264446	1.43046	0.0668707				0.3	0.406886	-0.106886								0.3	0.34614	-0.0461402
	Madre de Dios	2582	34.8	11.09	0.0343712	0.00456136	0.234191	0.23191	28.6344	0.00525718	0.259712	4.65457e-05	50.8134	11.7842	563.52	2.40604	50.8134	11.7842	122.259	10.7033	0.274153	0.00020856	0.0269909	1.40972	0.0090649				0.31	0.418338	-0.108338								0.31	0.356898	-0.0468977
	Tumbes	3892	32.3	11.09	0.0518097	0.00687561	0.241067	0.237629	43.1623	0.00792445	0.267636	7.0161e-05	62.3859	14.8247	691.86	2.40604	62.3859	14.8247	150.103	10.6802	0.281773	0.000199843	0.0278145	1.42154	0.013894				0.32	0.429674	-0.109674								0.32	0.367608	-0.0476082
	Cajamarca	30216	31.9	11.09	0.290692	0.0533796	0.294446	0.267757	335.095	0.0615224	0.329159	0.000544703	173.828	46.5435	1927.75	2.40604	173.828	46.5435	418.237	10.5587	0.340145	0.000120713	0.0342083	1.48377	0.117518				0.33	0.440898	-0.110898								0.33	0.378272	-0.0482721
	Junin	29359	31.7	9.95	0.282447	0.0518656	0.346312	0.320379	292.122	0.0536326	0.382791	-0.00128007	171.345	54.8953	1704.88	2.29757	171.345	54.8953	393.677	10.3465	0.395568	0.000163236	0.0397822	1.62732	0.137349				0.34	0.452009	-0.112009								0.34	0.38889	-0.0488895
	Ayacucho	15410	31.4	11.59	0.148251	0.0272233	0.373535	0.359924	178.602	0.0327907	0.415582	0.000934976	124.137	44.6798	1438.75	2.45014	124.137	44.6798	304.153	10.187	0.424161	7.3598e-05	0.04319	1.66437	0.075412				0.35	0.46301	-0.11301								0.35	0.399461	-0.0494609
	Puno	28960	29.9	11.59	0.278609	0.0511607	0.424696	0.399116	335.646	0.0616236	0.477205	0.0017571	170.176	67.9201	1972.34	2.45014	170.176	67.9201	416.956	10.029	0.476996	4.3953e-08	0.0495943	1.74897	0.156496				0.36	0.473902	-0.113902								0.36	0.409987	-0.0499865
	Ancash	22159	29.2	11.09	0.305309	0.0391461	0.463842	0.444269	245.743	0.0451177	0.522323	0.000480561	148.859	66.1334	1650.85	2.40604	148.859	66.1334	358.161	9.84692	0.516648	3.22024e-05	0.0542832	1.84879	0.133802				0.37	0.484688	-0.114688								0.37	0.420467	-0.0504666
	Cusco	24497	26.9	11.59	0.337522	0.0432764	0.507119	0.48548	283.92	0.0521268	0.57445	0.00157435	156.515	75.985	1814.01	2.45014	156.515	75.985	383.485	9.68073	0.559724	0.000216841	0.0597006	1.93583	0.162175				0.38	0.495368	-0.115368								0.38	0.430902	-0.0509015
	Apurimac	10049	25.9	11.59	0.138456	0.0177526	0.524871	0.515995	116.468	0.0213831	0.595833	0.000645818	100.245	51.7257	1161.84	2.45014	100.245	51.7257	245.614	9.55768	0.577169	0.000348364	0.0619229	2.0017	0.0711308				0.39	0.505944	-0.115944								0.39	0.441291	-0.0512914
	Ica	13182	23.4	8.31	0.181623	0.0232873	0.548158	0.536515	109.542	0.0201116	0.615945	-0.00331935	114.813	61.5988	954.095	2.11746	114.813	61.5988	243.112	9.47493	0.599855	0.000258875	0.064013	1.99793	0.0929564				0.4	0.516417	-0.116417								0.4	0.451637	-0.0516367
	Moquegua	2692	22	8.31	0.0370906	0.00475569	0.552914	0.550536	22.3705	0.00410715	0.620052	-0.00067787	51.8845	28.5643	431.16	2.11746	51.8845	28.5643	109.863	9.41839	0.604461	0.000243075	0.0644399	2.01963	0.019398				0.41	0.526789	-0.116789								0.41	0.461938	-0.0519376
	Lambayeque	21216	20.5	8.31	0.0838322	0.0374802	0.590394	0.571654	176.305	0.032369	0.652421	-0.00534238	145.657	83.2655	1210.41	2.11746	145.657	83.2655	308.423	9.33323	0.640443	0.000143475	0.0678039	2.05231	0.157866				0.42	0.537062	-0.117062								0.42	0.472194	-0.0521943
	La Libertad	33232	19.1	8.31	0.131312	0.0587077	0.649102	0.619748	276.158	0.0507017	0.703123	-0.00836812	182.296	112.978	1514.88	2.11746	182.296	112.978	386.005	9.13929	0.695693	5.52034e-05	0.0730731	2.12675	0.265539				0.43	0.547236	-0.117236								0.43	0.482407	-0.0524073
	Arequipa	20819	16.7	8.31	0.0822635	0.0367789	0.685881	0.667491	173.006	0.0317633	0.734886	-0.00524241	144.288	96.3109	1199.03	2.11746	144.288	96.3109	305.524	8.94676	0.729633	2.75964e-05	0.0763742	2.20065	0.178114				0.44	0.557313	-0.117313								0.44	0.492577	-0.0525766
	Tacna	5463	16	11.09	0.0215863	0.00965094	0.695532	0.690706	60.5847	0.0111231	0.746009	0.000536815	73.9121	51.0516	819.685	2.40604	73.9121	51.0516	177.836	8.85314	0.738455	5.70692e-05	0.0775302	2.36682	0.0540631				0.45	0.567295	-0.117295								0.45	0.502703	-0.0527027
	Lima	172347	15.4	8.02694	0.681006	0.304468	1	0.847766	1383.42	0.253991	1	-0.0504772	415.147	351.947	3332.36	2.0828	415.147	351.947	864.669	8.21979	1	1.2326e-32	0.103927	2.45749	1.83876				0.46	0.577183	-0.117183								0.46	0.512786	-0.0527858
		566059	26.6643	9.62218	5	1		1	5446.72	1															3.81774				0.47	0.586977	-0.116977								0.47	0.522826	-0.052826
																					target	0.0031021	var	var	0.123065				0.48	0.59668	-0.11668								0.48	0.532824	-0.0528238
	bisagras de Tukey	0.8	40.14				IDP no-ponderado	-2.94419			ICDS no-suavizado	-0.0677851									C1	-6.44146	se	se	0.350807				0.49	0.606292	-0.116292								0.49	0.542779	-0.0527793
		0.6	32.22																										0.5	0.615815	-0.115815								0.5	0.552693	-0.0526929
		0.4	29.34																										0.51	0.62525	-0.11525								0.51	0.562565	-0.0525647
		0.2	21.4																										0.52	0.634597	-0.114597								0.52	0.572395	-0.052395
																													0.53	0.64386	-0.11386								0.53	0.582184	-0.0521842
	cuantil poblacional	pnv19	pobre17	tmn19		equiplot																							0.54	0.653037	-0.113037								0.54	0.591932	-0.0519323
	más alto (48.4)	61337	48.3874	10.4164		0.5																							0.55	0.662132	-0.112132								0.55	0.60164	-0.0516397
	segundo (37.1)	75121	37.1189	10.9002		0.5																							0.56	0.671143	-0.111143								0.56	0.611307	-0.0513067
	mediano (31.2)	103945	31.2122	10.9814		0.5																							0.57	0.680074	-0.110074								0.57	0.620933	-0.0509334
	cuarto (26.6)	72579	26.6463	10.72		0.5																							0.58	0.688924	-0.108924								0.58	0.63052	-0.0505201
	más bajo (16.4)	253077	16.4333	8.17724		0.5																							0.59	0.697695	-0.107695								0.59	0.640067	-0.0500671
																													0.6	0.706389	-0.106389								0.6	0.649575	-0.0495746
		factor tasa	1000																										0.61	0.715004	-0.105004								0.61	0.659043	-0.0490428
		factor var1	638.908																										0.62	0.723544	-0.103544								0.62	0.668472	-0.0484719
		factor var2	2069.47																										0.63	0.732009	-0.102009								0.63	0.677862	-0.0478623
																													0.64	0.740399	-0.100399								0.64	0.687214	-0.047214
																													0.65	0.748716	-0.0987165								0.65	0.696527	-0.0465274
																													0.66	0.756961	-0.0969613								0.66	0.705803	-0.0458028
																													0.67	0.765135	-0.0951348								0.67	0.71504	-0.0450402
																													0.68	0.773238	-0.0932377								0.68	0.72424	-0.0442399
																													0.69	0.781271	-0.0912711								0.69	0.733402	-0.0434022
																													0.7	0.789236	-0.0892356								0.7	0.742527	-0.0425273
																													0.71	0.797132	-0.0871323								0.71	0.751615	-0.0416154
	Oscar J Mujica MD																												0.72	0.804962	-0.084962								0.72	0.760667	-0.0406666
	Social Epidemiology & Health Equity																												0.73	0.812725	-0.0827254								0.73	0.769681	-0.0396814
	PAHO/WHO Washington DC																												0.74	0.820423	-0.0804234								0.74	0.77866	-0.0386597
																													0.75	0.828057	-0.0780567								0.75	0.787602	-0.0376019
																													0.76	0.835626	-0.0756263								0.76	0.796508	-0.0365082
																													0.77	0.843133	-0.0731328								0.77	0.805379	-0.0353787
																													0.78	0.850577	-0.0705771								0.78	0.814214	-0.0342138
																													0.79	0.85796	-0.0679598								0.79	0.823014	-0.0330135
																													0.8	0.865282	-0.0652817								0.8	0.831778	-0.0317781
																													0.81	0.872544	-0.0625436								0.81	0.840508	-0.0305078
																													0.82	0.879746	-0.0597461								0.82	0.849203	-0.0292028
																													0.83	0.88689	-0.05689								0.83	0.857863	-0.0278633
																													0.84	0.893976	-0.053976								0.84	0.86649	-0.0264895
																													0.85	0.901005	-0.0510047								0.85	0.875082	-0.0250816
																													0.86	0.907977	-0.0479768								0.86	0.88364	-0.0236398
																													0.87	0.914893	-0.0448931								0.87	0.892164	-0.0221643
																													0.88	0.921754	-0.041754								0.88	0.900655	-0.0206553
																													0.89	0.92856	-0.0385604								0.89	0.909113	-0.0191129
																													0.9	0.935313	-0.0353127								0.9	0.917537	-0.0175373
																													0.91	0.942012	-0.0320117								0.91	0.925929	-0.0159289
																													0.92	0.948658	-0.028658								0.92	0.934288	-0.0142876
																													0.93	0.955252	-0.0252521								0.93	0.942614	-0.0126138
																													0.94	0.961795	-0.0217947								0.94	0.950908	-0.0109076
																													0.95	0.968286	-0.0182863								0.95	0.959169	-0.00916911
																													0.96	0.974728	-0.0147275								0.96	0.967399	-0.00739864
																													0.97	0.981119	-0.0111189								0.97	0.975596	-0.00559631
																													0.98	0.987461	-0.00746114								0.98	0.983762	-0.00376231
																													0.99	0.993755	-0.00375464								0.99	0.991897	-0.00189682
																													1	1	0								1	1	0
																															-0.077982										-0.0351964
																														concentration index	-0.155964									concentration index	-0.0703927
[truncated: 16 more columns]

## Sheet: EDUCACION
	Desigualdades Ecosociales en Salud Neonatal
	Perú: mortalidad neonatal en la gradiente interdepartamental definida por logro educativo; 2011 y 2019
		gradiente de salud por grupos sociales								pendientes de regresión de la desigualdad en salud						curvas de concentración de la desigualdad en salud
										estratificador de equidad			métricas de desigualdad			año	valor	IC 95%
																		bajo	alto
										años promedio de educación			brecha absoluta de Kuznets			2011	4.46216	3.75271	5.17161	§
																2019	2.31068	1.59494	3.02643	§
													brecha relativa de Kuznets			2011	1.61049	1.49197	1.73841	§
																2019	1.2834	1.18774	1.38677	§
													índice angular de desigualdad			2011	-7.74644	-7.7886	-5.54595	§
																2019	-3.7364	-5.34971	-2.12308	§
													índice de concentración de la desigualdad en salud			2011	-13.4851	-27.8348	0.864544
																2019	-6.17848	-20.1531	7.79619
										tasa nacional promedio de mortalidad neonatal (por 1,000 nacidos vivos)						2011	10.3548	10.0988	10.6157
																2019	9.62218	9.3695	9.8799
										§ apartado no-trivialmente del referente de equidad
	© PAHO Equity Explorer, v 4.1; 2020.
	2011		factor tasa	1000
	ubigeo	población base	estratificador de equidad	tasa de salud	wqpob	wpob	cwpob	posición social	fsalud	wsalud	cwsalud	ICDS Fuller	Wi	XiWi	YiWi	lnY	Wi	XiWi	YiWi	curvareg. modelada	función Lorenz	error cuadrático	q	a	f.a2			2011										2019										2011
	Depto (n=24)	pnv11	edu11	tmn11			0	0			0										0	0						Weighted Regression (health rates vs ridit position)										Weighted Regression (health rates vs ridit position)										Weighted Regression (health rates vs logridit position)
	Cajamarca	33508	5.52973	10	0.356388	0.0564824	0.0564824	0.0282412	335.08	0.0545469	0.0545469	0	183.052	5.1696	1830.52	2.30259	183.052	5.1696	421.493	14.1339	0.0823299	0.000771894	0.00526778	1.21378	0.0832127			SUMMARY OUTPUT										SUMMARY OUTPUT										SUMMARY OUTPUT
	Huancavelica	14257	5.85938	15	0.151636	0.0240321	0.0805145	0.0684985	213.855	0.034813	0.0893599	0.00065544	119.403	8.1789	1791.04	2.70805	119.403	8.1789	323.348	13.6899	0.116023	0.000710939	0.00862979	0.931301	0.0208436
	Amazonas	9699	6.06667	14	0.103158	0.016349	0.0968635	0.088689	135.786	0.0221043	0.111464	0.000318771	98.4835	8.73441	1378.77	2.63906	98.4835	8.73441	259.904	13.4725	0.138509	0.000731422	0.0107645	1.05072	0.0180495			Regression Statistics										Regression Statistics										Regression Statistics
	Huanuco	19907	6.34884	12	0.211729	0.033556	0.13042	0.113642	238.884	0.0388874	0.150352	2.64768e-05	141.092	16.0339	1693.11	2.48491	141.092	16.0339	350.601	13.2085	0.183591	0.00110488	0.01452	1.23551	0.0512223			Multiple R	0.966781									Multiple R	0.994305									Multiple R	0.992828
	Ayacucho	16650	7.38983	11	0.177088	0.0280659	0.158485	0.144452	183.15	0.0298146	0.180166	-0.000331346	129.035	18.6394	1419.38	2.3979	129.035	18.6394	309.412	12.8898	0.220232	0.00160524	0.0173993	1.35593	0.0516006			R Square	0.934665									R Square	0.988641									R Square	0.985708
	Apurimac	10903	7.4	14	0.0986259	0.0183785	0.176864	0.167675	152.642	0.0248483	0.205014	0.000626898	104.417	17.5082	1461.84	2.63906	104.417	17.5082	275.564	12.6546	0.243717	0.00149792	0.0197989	1.2465	0.0285558			Adjusted R Square	0.886241									Adjusted R Square	0.942671									Adjusted R Square	0.939604
	San MartÍn	17177	7.54688	16	0.155379	0.0289542	0.205818	0.191341	274.832	0.0447393	0.249754	0.00197674	131.061	25.0774	2096.98	2.77259	131.061	25.0774	363.378	12.4194	0.279929	0.000910569	0.0241196	1.21059	0.042433			Standard Error	461.089									Standard Error	166.444									Standard Error	45.1959
	Loreto	24546	7.72414	16	0.222037	0.0413757	0.247194	0.226506	392.736	0.0639326	0.313686	0.00282476	156.672	35.4871	2506.75	2.77259	156.672	35.4871	434.386	12.0779	0.330066	0.000268296	0.0302938	1.30876	0.0708708			Observations	24									Observations	24									Observations	24
	Cusco	26755	8.34146	17	0.242019	0.0450993	0.292293	0.269743	454.835	0.0740416	0.387728	0.0041556	163.57	44.1218	2780.68	2.83321	163.57	44.1218	463.427	11.6709	0.382661	2.56713e-05	0.0374442	1.39761	0.0880927
	Puno	31168	8.9759	15	0.281938	0.052538	0.344831	0.318562	467.52	0.0761066	0.463835	0.00187497	176.545	56.2404	2648.17	2.70805	176.545	56.2404	478.092	11.2278	0.441385	0.000503981	0.0447941	1.58745	0.132395			ANOVA										ANOVA										ANOVA
	Ucayali	9535	9.63077	15	0.134749	0.0160726	0.360904	0.352867	143.025	0.0232827	0.487117	0.000573597	97.6473	34.4566	1464.71	2.70805	97.6473	34.4566	264.434	10.9266	0.458828	0.000800283	0.0470426	1.67724	0.0452141				df	SS	MS	F	Significance F						df	SS	MS	F	Significance F						df
	Ancash	23523	9.64615	12	0.332429	0.0396513	0.400555	0.380729	282.276	0.0459511	0.533068	-0.00273091	153.372	58.3932	1840.47	2.48491	153.372	58.3932	381.115	10.6878	0.50086	0.00103738	0.0514802	1.78131	0.125816			Regression	2	6.69121e+07	3.34561e+07	157.364	2.29313e-13					Regression	2	5.30484e+07	2.65242e+07	957.433	2.35023e-21					Regression	2
	La Libertad	35069	10.0039	5	0.495598	0.0591137	0.459669	0.430112	175.345	0.028544	0.561612	-0.0200782	187.267	80.5458	936.336	1.60944	187.267	80.5458	301.395	10.2775	0.561	3.7472e-07	0.0542368	1.8919	0.211586			Residual	22	4.67726e+06	212603							Residual	22	609476	27703.5							Residual	22
	Madre de Dios	2634	10.0292	17	0.0372239	0.00443997	0.464109	0.461889	44.778	0.00728931	0.568902	0.000857125	51.3225	23.7053	872.483	2.83321	51.3225	23.7053	145.408	10.0218	0.5654	1.22594e-05	0.0549408	1.98708	0.0175311			Total	24	71589394								Total	24	5.36579e+07								Total	24
	Junin	29769	10.1005	8	0.292895	0.0501798	0.514288	0.489198	238.152	0.0387682	0.60767	-0.0105547	172.537	84.4048	1380.3	2.07944	172.537	84.4048	358.781	9.80712	0.614044	4.06246e-05	0.0586847	1.97387	0.195508
	Pasco	6520	10.1171	16	0.0641499	0.0109904	0.525279	0.519783	104.32	0.016982	0.624652	0.00205514	80.7465	41.9707	1291.94	2.77259	80.7465	41.9707	223.877	9.57216	0.624438	4.58202e-08	0.0603248	2.1505	0.0508264				Coefficients	Standard Error	t Stat	P-value	Lower 95%	Upper 95%	Lower 95.0%	Upper 95.0%			Coefficients	Standard Error	t Stat	P-value	Lower 95%	Upper 95%	Lower 95.0%	Upper 95.0%			Coefficients
	Piura	38636	10.1483	11	0.380137	0.0651263	0.590405	0.557842	424.996	0.0691842	0.693836	-0.00434032	196.56	109.65	2162.16	2.3979	196.56	109.65	471.331	9.28765	0.684209	9.26913e-05	0.0670061	2.13881	0.297922			Intercept	0	#N/A	#N/A	#N/A	#N/A	#N/A	#N/A	#N/A		Intercept	0	#N/A	#N/A	#N/A	#N/A	#N/A	#N/A	#N/A		Intercept	0
	Tumbes	4101	10.1654	18	0.0403495	0.0069128	0.597318	0.593861	73.818	0.0120167	0.705853	0.00229835	64.0391	38.0303	1152.7	2.89037	64.0391	38.0303	185.097	9.02616	0.690375	0.00023955	0.0681666	2.42556	0.0406705			X Variable 1	14.496	1.20926	11.9876	4.05555e-11	11.9882	17.0039	11.9882	17.0039		X Variable 1	11.4904	0.447474	25.6783	6.78757e-18	10.5624	12.4184	10.5624	12.4184		X Variable 1	2.67096
	Lambayeque	22611	10.204	10	0.222468	0.038114	0.635432	0.616375	226.11	0.036808	0.742661	-0.00491681	150.37	92.684	1503.7	2.30259	150.37	92.684	346.239	8.86648	0.72379	0.00035609	0.0717213	2.21512	0.187015			X Variable 2	-8.28246	2.10136	-3.94147	0.000695581	-12.6404	-3.9245	-12.6404	-3.9245		X Variable 2	-3.7364	0.777925	-4.80303	8.49753e-05	-5.34971	-2.12308	-5.34971	-2.12308		X Variable 2	-0.792838
	Tacna	5841	10.4247	7	0.0270068	0.00984581	0.645278	0.640355	40.887	0.00665591	0.749317	-0.00308273	76.4264	48.94	534.985	1.94591	76.4264	48.94	148.719	8.6995	0.732264	0.000290783	0.072364	2.13684	0.0449568
	Ica	13861	10.5941	8	0.0640885	0.0233646	0.668642	0.65696	110.888	0.0180512	0.767368	-0.00585947	117.733	77.3457	941.862	2.07944	117.733	77.3457	244.818	8.58572	0.75212	0.000232486	0.0741073	2.20024	0.11311
	Lima	172809	10.6638	7	0.79901	0.291294	0.959936	0.814289	1209.66	0.196918	0.964286	-0.0918613	415.703	338.502	2909.92	1.94591	415.703	338.502	808.921	7.57887	0.973025	7.6369e-05	0.0931244	2.34886	1.6071
	Arequipa	21030	10.7353	9	0.0972355	0.035449	0.995385	0.97766	189.27	0.0308108	0.995097	-0.00460653	145.017	141.778	1305.16	2.19722	145.017	141.778	318.635	6.65812	0.99693	3.35951e-06	0.0960999	2.75831	0.269705			numeric integration										numeric integration										re-linearization (antilogarithmic transformation and numeric integration)
	Moquegua	2738	10.7705	11	0.0126596	0.00461528	1	0.997692	30.118	0.00490284	1	0.000287565	52.3259	52.2052	575.585	2.3979	52.3259	52.2052	125.472	6.55321	1	1.2326e-32	0.0965734	3.00798	0.0417589
		593247	9.29269	10.3548	5	1		1	6142.97	1															3.836				x	y	delta x-y								x	y	delta x-y							social position	health rate
																					target	0.0113131	var	var	0.128647				0	0	0								0	0	0							X	Y
	bisagras de Tukey	0.2	7.39593				IDP no-ponderado	-5.46786			ICDS no-suavizado	-0.129831									C1	-3.05257	se	se	0.358673				0.01	0.0149079	-0.00490791								0.01	0.0120078	-0.00200784							0.01	14.3397
		0.4	9.10688																										0.02	0.0296707	-0.00967066								0.02	0.0239674	-0.00396739							0.1	13.3522
		0.6	10.0862																										0.03	0.0442903	-0.0142903								0.03	0.0358789	-0.00587891							0.2	12.3344
		0.8	10.2923																										0.04	0.0587688	-0.0187688								0.04	0.0477427	-0.0077427							0.3	11.3943
																													0.05	0.0731081	-0.0231081								0.05	0.059559	-0.00955902							0.4	10.5258
	cuantil poblacional	pnv11	edu11	tmn11		equiplot																							0.06	0.0873101	-0.0273101								0.06	0.0713281	-0.0113281							0.5	9.72349
	más bajo (6.1)	94021	6.13794	11.7714		1.5																							0.07	0.101377	-0.0313768								0.07	0.0830504	-0.0130504							0.6	8.98234
	segundo (8.2)	110549	8.16695	15.7628		1.5																							0.08	0.11531	-0.0353101								0.08	0.0947259	-0.0147259							0.7	8.29769
	mediano (9.8)	70761	9.83563	9.12118		1.5																							0.09	0.129112	-0.0391116								0.09	0.106355	-0.0163551							0.8	7.66522
	cuarto (10.1)	101637	10.1454	10.502		1.5																							0.1	0.142783	-0.0427832								0.1	0.117938	-0.0179382							0.9	7.08096
	más alto (10.7)	216279	10.6612	7.3092		1.5																							0.11	0.156327	-0.0463268								0.11	0.129475	-0.0194754							0.99	6.5933
																													0.12	0.169744	-0.0497439								0.12	0.140967	-0.020967							linearized SII
		factor tasa	1000																										0.13	0.183036	-0.0530364								0.13	0.152413	-0.0224133
		factor var1	1106.76																										0.14	0.196206	-0.0562058								0.14	0.163815	-0.0238145
		factor var2	1580.83																										0.15	0.209254	-0.0592538								0.15	0.175171	-0.025171
																													0.16	0.222182	-0.0621821								0.16	0.186483	-0.0264828
																													0.17	0.234992	-0.0649922								0.17	0.19775	-0.0277503
	2019		factor tasa	1000																									0.18	0.247686	-0.0676857								0.18	0.208974	-0.0289738
																													0.19	0.260264	-0.0702641								0.19	0.220154	-0.0301535
	ubigeo	población base	estratificador de equidad	tasa de salud	wqpob	wpob	cwpob	posición social	fsalud	wsalud	cwsalud	ICDS Fuller	Wi	XiWi	YiWi	lnY	Wi	XiWi	YiWi	curvareg. modelada	función Lorenz	error cuadrático	q	a	f.a2				0.2	0.272729	-0.0727289								0.2	0.23129	-0.0312896
																													0.21	0.285082	-0.0750816								0.21	0.242382	-0.0323824
	Depto (n=24)	pnv19	edu19	tmn19			0	0			0										0	0							0.22	0.297324	-0.0773236								0.22	0.253432	-0.0334321
	Cajamarca	30216	7.14162	11.09	0.317856	0.0533796	0.0533796	0.0266898	335.095	0.0615224	0.0615224	0	173.828	4.63942	1927.75	2.40604	173.828	4.63942	418.237	11.3907	0.0635418	4.07779e-06	0.00639381	0.973793	0.0506184				0.23	0.309456	-0.0794565								0.23	0.264439	-0.034439
	Amazonas	8793	7.56716	11.59	0.0924975	0.0155337	0.0689133	0.0611465	101.911	0.0187105	0.0802329	4.30871e-05	93.771	5.73376	1086.81	2.45014	93.771	5.73376	229.752	11.2619	0.0817788	2.3897e-06	0.00833833	1.00248	0.0156109				0.24	0.321481	-0.0814815								0.24	0.275403	-0.0354033
	Huanuco	18499	7.74267	9.95	0.194599	0.0326803	0.101594	0.0852535	184.065	0.0337937	0.114027	-0.000293201	136.011	11.5954	1353.31	2.29757	136.011	11.5954	312.495	11.1718	0.11978	3.30995e-05	0.0118504	1.18595	0.045964				0.25	0.3334	-0.0834								0.25	0.286325	-0.0363253
	San MartÍn	15705	7.93932	9.95	0.165208	0.0277445	0.129338	0.115466	156.265	0.0286897	0.142716	-0.000248917	125.32	14.4701	1246.93	2.29757	125.32	14.4701	287.931	11.059	0.151657	7.99369e-05	0.014832	1.24194	0.0427933				0.26	0.345214	-0.0852136								0.26	0.297205	-0.0372051
	Loreto	21849	8.06966	9.95	0.229839	0.0385984	0.167937	0.148637	217.398	0.0399135	0.18263	-0.000346297	147.814	21.9707	1470.75	2.29757	147.814	21.9707	339.614	10.935	0.195429	0.000163818	0.0189801	1.30341	0.0655741				0.27	0.356923	-0.0869233								0.27	0.308043	-0.038043
	Huancavelica	13656	8.36243	11.59	0.168601	0.0241247	0.192061	0.179999	158.273	0.0290584	0.211688	0.000474081	116.859	21.0345	1354.39	2.45014	116.859	21.0345	286.321	10.8178	0.222452	0.00011587	0.022	1.26255	0.0384557				0.28	0.368531	-0.0885307								0.28	0.318839	-0.0388393
	Apurimac	10049	8.89779	11.59	0.124068	0.0177526	0.209814	0.200938	116.468	0.0213831	0.233071	0.00034886	100.245	20.1429	1161.84	2.45014	100.245	20.1429	245.614	10.7396	0.242176	8.28998e-05	0.0242223	1.30775	0.0303607				0.29	0.380037	-0.090037								0.29	0.329594	-0.0395942
	Ayacucho	15410	9.34998	11.59	0.190256	0.0272233	0.237037	0.223425	178.602	0.0327907	0.265862	0.000534972	124.137	27.7354	1438.75	2.45014	124.137	27.7354	304.153	10.6556	0.272159	3.96535e-05	0.0276301	1.35629	0.0500783				0.3	0.391443	-0.0914434								0.3	0.340308	-0.0403079
	La Libertad	33232	9.77476	8.31	0.410292	0.0587077	0.295745	0.266391	276.158	0.0507017	0.316564	-0.00358996	182.296	48.5621	1514.88	2.11746	182.296	48.5621	386.005	10.495	0.335754	0.000368265	0.0328994	1.58933	0.148293				0.31	0.402751	-0.0927512								0.31	0.350981	-0.0409806
	Ucayali	8649	9.94108	11.59	0.106783	0.0152793	0.311024	0.303384	100.242	0.0184041	0.334968	0.000606031	93	28.2148	1077.87	2.45014	93	28.2148	227.863	10.3568	0.352071	0.000292528	0.0348121	1.53306	0.0359105				0.32	0.413962	-0.0939616								0.32	0.361613	-0.0416126
	Cusco	24497	9.96492	11.59	0.313269	0.0432764	0.354301	0.332662	283.92	0.0521268	0.387095	0.00171649	156.515	52.0667	1814.01	2.45014	156.515	52.0667	383.485	10.2474	0.397774	0.000114057	0.0402294	1.59626	0.11027				0.33	0.425076	-0.0950759								0.33	0.372204	-0.042204
	Madre de Dios	2582	10.0266	11.09	0.0330187	0.00456136	0.358862	0.356581	28.6344	0.00525718	0.392352	9.6942e-05	50.8134	18.1191	563.52	2.40604	50.8134	18.1191	122.259	10.158	0.402548	0.000103959	0.0407758	1.65961	0.0125634				0.34	0.436095	-0.0960952								0.34	0.382755	-0.0427552
	Ancash	22159	10.0533	11.09	0.28337	0.0391461	0.398008	0.378435	245.743	0.0451177	0.437469	0.000831966	148.859	56.3334	1650.85	2.40604	148.859	56.3334	358.161	10.0764	0.443177	3.25764e-05	0.0454647	1.70475	0.113765				0.35	0.447021	-0.0970207								0.35	0.393266	-0.0432663
	Puno	28960	10.0684	11.59	0.370342	0.0511607	0.449169	0.423588	335.646	0.0616236	0.499093	0.00214541	170.176	72.0847	1972.34	2.45014	170.176	72.0847	416.956	9.90768	0.495381	1.37762e-05	0.051869	1.79301	0.164476				0.36	0.457854	-0.0978537								0.36	0.403738	-0.0437376
	Pasco	6341	10.1383	9.95	0.0651696	0.011202	0.460371	0.45477	63.0929	0.0115837	0.510677	-0.00038783	79.6304	36.2135	792.322	2.29757	79.6304	36.2135	182.957	9.79118	0.506679	1.59807e-05	0.0530729	1.86541	0.0389801				0.37	0.468595	-0.0985951								0.37	0.414169	-0.0441692
	Piura	36492	10.1607	11.09	0.375046	0.0644668	0.524838	0.492604	404.696	0.0743009	0.584978	0.00128428	191.029	94.1016	2118.51	2.40604	191.029	94.1016	459.624	9.64981	0.57079	0.000201284	0.0607947	1.94029	0.242701				0.38	0.479246	-0.0992461								0.38	0.424561	-0.0445615
	Junin	29359	10.2508	9.95	0.301737	0.0518656	0.576703	0.55077	292.122	0.0536326	0.63861	-0.0021918	171.345	94.3716	1704.88	2.29757	171.345	94.3716	393.677	9.43248	0.621274	0.00030056	0.0663686	2.04173	0.216209				0.39	0.489808	-0.0998079								0.39	0.434915	-0.0449145
	Tumbes	3892	10.3836	11.09	0.04	0.00687561	0.583579	0.580141	43.1623	0.00792445	0.646535	0.000179222	62.3859	36.1926	691.86	2.40604	62.3859	36.1926	150.103	9.32274	0.627894	0.000347469	0.0671921	2.12238	0.0309712				0.4	0.500281	-0.100281								0.4	0.445229	-0.0452286
	Lambayeque	21216	10.4297	8.31	0.218047	0.0374802	0.621059	0.602319	176.305	0.032369	0.678904	-0.00534238	145.657	87.732	1210.41	2.11746	145.657	87.732	308.423	9.23988	0.663694	0.000231338	0.0705561	2.09234	0.164084				0.41	0.510668	-0.100668								0.41	0.455504	-0.0455038
	Ica	13182	10.6716	8.31	0.0614537	0.0232873	0.644346	0.632703	109.542	0.0201116	0.699015	-0.00331935	114.813	72.6424	954.095	2.11746	114.813	72.6424	243.112	9.12635	0.685693	0.000177489	0.0726463	2.13937	0.106584				0.42	0.520968	-0.100968								0.42	0.465741	-0.0457405
	Tacna	5463	10.7053	11.09	0.0254682	0.00965094	0.653997	0.649172	60.5847	0.0111231	0.710139	0.000421004	73.9121	47.9817	819.685	2.40604	73.9121	47.9817	177.836	9.06481	0.694756	0.000236633	0.0738023	2.26862	0.0496697				0.43	0.531184	-0.101184								0.43	0.475939	-0.0459389
	Lima	172347	10.8324	8.02694	0.803471	0.304468	0.958465	0.806231	1383.42	0.253991	0.96413	-0.0501052	415.147	334.704	3332.36	2.0828	415.147	334.704	864.669	8.47798	0.965274	1.31025e-06	0.100199	2.38846	1.73692				0.44	0.541315	-0.101315								0.44	0.486099	-0.0460991
	Moquegua	2692	10.9374	8.31	0.0125499	0.00475569	0.963221	0.960843	22.3705	0.00410715	0.968237	-0.000648534	51.8845	49.8529	431.16	2.11746	51.8845	49.8529	109.863	7.90029	0.969275	1.07897e-06	0.100626	2.64853	0.0333598				0.45	0.551363	-0.101363								0.45	0.496221	-0.0462214
	Arequipa	20819	10.9884	8.31	0.0970569	0.0367789	1	0.981611	173.006	0.0317633	1	-0.00501554	144.288	141.635	1199.03	2.11746	144.288	141.635	305.524	7.82269	1	0	0.103927	2.68067	0.264293				0.46	0.561329	-0.101329								0.46	0.506306	-0.046306
		566059	9.87784	9.62218	5	1		1	5446.72	1															3.8085				0.47	0.571214	-0.101214								0.47	0.516353	-0.046353
																					target	0.00296005	var	var	0.122011				0.48	0.581019	-0.101019								0.48	0.526363	-0.0463627
	bisagras de Tukey	0.2	8.24532				IDP no-ponderado	-2.89139			ICDS no-suavizado	-0.0628067									C1	-7.43022	se	se	0.3493				0.49	0.590745	-0.100745								0.49	0.536335	-0.0463353
		0.4	9.94585																										0.5	0.600393	-0.100393								0.5	0.546271	-0.046271
		0.6	10.1243																										0.51	0.609963	-0.0999632								0.51	0.55617	-0.0461699
		0.8	10.5265																										0.52	0.619457	-0.099457								0.52	0.566032	-0.0460323
																													0.53	0.628875	-0.0988753								0.53	0.575858	-0.0458583
	cuantil poblacional	pnv19	edu19	tmn19		equiplot																							0.54	0.638219	-0.0982188								0.54	0.585648	-0.0456482
	más bajo (7.6)	95062	7.64303	10.4641		0.5																							0.55	0.647489	-0.0974886								0.55	0.595402	-0.0454022
	segundo (9.4)	80996	9.36478	10.2442		0.5																							0.56	0.656685	-0.0966854								0.56	0.60512	-0.0451204
	mediano (10)	78198	10.0303	11.4318		0.5																							0.57	0.66581	-0.0958101								0.57	0.614803	-0.044803
	cuarto (10.3)	97300	10.254	10.0656		0.5																							0.58	0.674863	-0.0948634								0.58	0.62445	-0.0444503
	más alto (10.8)	214503	10.8357	8.15337		0.5																							0.59	0.683846	-0.0938462								0.59	0.634062	-0.0440623
																													0.6	0.692759	-0.0927593								0.6	0.643639	-0.0436394
		factor tasa	1000																										0.61	0.701603	-0.0916035								0.61	0.653182	-0.0431816
		factor var1	994.734																										0.62	0.710379	-0.0903795								0.62	0.662689	-0.0426892
		factor var2	1748.92																										0.63	0.719088	-0.0890881								0.63	0.672162	-0.0421623
																													0.64	0.72773	-0.0877301								0.64	0.681601	-0.0416011
																													0.65	0.736306	-0.0863062								0.65	0.691006	-0.0410059
																													0.66	0.744817	-0.0848171								0.66	0.700377	-0.0403767
																													0.67	0.753263	-0.0832635								0.67	0.709714	-0.0397138
																													0.68	0.761646	-0.0816462								0.68	0.719017	-0.0390173
																													0.69	0.769966	-0.0799659								0.69	0.728287	-0.0382874
																													0.7	0.778223	-0.0782232								0.7	0.737524	-0.0375243
																													0.71	0.786419	-0.0764188								0.71	0.746728	-0.0367282
	Oscar J Mujica MD																												0.72	0.794553	-0.0745534								0.72	0.755899	-0.0358991
	Social Epidemiology & Health Equity																												0.73	0.802628	-0.0726277								0.73	0.765037	-0.0350374
	PAHO/WHO Washington DC																												0.74	0.810642	-0.0706422								0.74	0.774143	-0.0341432
																													0.75	0.818598	-0.0685978								0.75	0.783217	-0.0332165
																													0.76	0.826495	-0.0664949								0.76	0.792258	-0.0322577
																													0.77	0.834334	-0.0643342								0.77	0.801267	-0.0312668
																													0.78	0.842116	-0.0621163								0.78	0.810244	-0.0302441
																													0.79	0.849842	-0.0598418								0.79	0.81919	-0.0291897
																													0.8	0.857511	-0.0575114								0.8	0.828104	-0.0281037
																													0.81	0.865126	-0.0551255								0.81	0.836986	-0.0269863
																													0.82	0.872685	-0.0526849								0.82	0.845838	-0.0258377
																													0.83	0.88019	-0.05019								0.83	0.854658	-0.024658
																													0.84	0.887641	-0.0476415								0.84	0.863447	-0.0234475
																													0.85	0.89504	-0.0450398								0.85	0.872206	-0.0222062
																													0.86	0.902386	-0.0423856								0.86	0.880934	-0.0209342
																													0.87	0.909679	-0.0396794								0.87	0.889632	-0.0196319
																													0.88	0.916922	-0.0369217								0.88	0.898299	-0.0182992
																													0.89	0.924113	-0.0341131								0.89	0.906936	-0.0169365
																													0.9	0.931254	-0.031254								0.9	0.915544	-0.0155437
																													0.91	0.938345	-0.0283451								0.91	0.924121	-0.0141211
																													0.92	0.945387	-0.0253867								0.92	0.932669	-0.0126689
																													0.93	0.952379	-0.0223794								0.93	0.941187	-0.0111871
																													0.94	0.959324	-0.0193237								0.94	0.949676	-0.00967592
																													0.95	0.96622	-0.0162201								0.95	0.958136	-0.00813551
																													0.96	0.973069	-0.0130691								0.96	0.966566	-0.00656601
																													0.97	0.979871	-0.0098711								0.97	0.974968	-0.00496756
																													0.98	0.986627	-0.00662661								0.98	0.98334	-0.00334032
																													0.99	0.993336	-0.00333609								0.99	0.991684	-0.00168442
																													1	1	0								1	1	0
																															-0.0674256										-0.0308924
																														concentration index	-0.134851									concentration index	-0.0617848
[truncated: 16 more columns]
